# Supplementary material for: Hydrolytic Stability of Crosslinked, Highly Alkaline Diallyldimethylammonium Hydroxide Hydrogels
Source: Gels. 2022 Oct 19;8(10):669. doi: 10.3390/gels8100669 (PMC9601492; doi:10.3390/gels8100669)
Supplement: Supplementary file 1 [file gels-08-00669-s001.zip]

Archive with 1 entries (1 files):
- gels-1954039-supplementary.pdf
